# Supplementary material for: Pre-pregnancy body surface area and risk for gestational diabetes mellitus
Source: Acta Diabetol. 2023 Jan 13;60(4):527–34. doi: 10.1007/s00592-022-02029-0 (PMC10033622; doi:10.1007/s00592-022-02029-0)
Supplement: Supplementary file 1 — Supplementary file1 (XLSX 10 kb) [file 592_2022_2029_MOESM1_ESM.xlsx]

## Sheet: Taul1
Supplementary Table 1. Characteristics of the study population by the combined information of gestational diabetes mellitus (GDM) and oral glucose tolerance test (OGTT)
		GDM/OGTT, n (%)*			Total, n (%)*
		Yes	No	p
Total		43,779 (13.31)	285,113 (86.69)		328.892
BSA, mean (SD)		1.85 (0.23)	1.71 (0.17)	<0.01	1.73 (0.19)
Maternal age, mean (SD)		29.41 (5.47)	27.60 (5.18)	<0.01	27.84 (5.25)
Marital status				<0.01
	Single	388	1847		2235 (0.68)
	Cohabiting	19.972	128.017		147,989 (45.00)
	Married	23.224	153.961		177,185 (53.87)
	Unknown	195	1288		1483 (0.45)
Maternal smoking				<0.01
	No smoking	34.4	230.708		265,108 (80.61)
	Early pregnancy	4113	21.702		25,815 (7.85)
	Throughout pregnancy	4510	27.72		32,230 (9.80)
	Unknown	756	4983		5739 (1.74)
BMI				<0.01
	Underweight, <20	2743	48.036		50,779 (15.44)
	Normal weight, 20-24.9	14.491	163.595		178,086 (54.15)
	Overweight, 25-29.9	13.39	52.435		65,825 (20.01)
	Obese, class I, 30-34.9	7721	15.52		23,241 (7.07)
	Obese, class II or higher, 35+	5434	5527		10,961 (3.33)
*if not stated otherwise. BMI, Body-mass index; BSA, Body Surface Area
											Patologinen OGTT, n (%)*
											Yes	no	P-value
													<0.01
													<0.01
													<0.01
													<0.01
													<0.01
