# Supplementary material for: Pre-pregnancy body surface area and risk for gestational diabetes mellitus
Source: Acta Diabetol. 2023 Jan 13;60(4):527–34. doi: 10.1007/s00592-022-02029-0 (PMC10033622; doi:10.1007/s00592-022-02029-0)
Supplement: Supplementary file 2 — Supplementary file2 (XLSX 9 kb) [file 592_2022_2029_MOESM2_ESM.xlsx]

## Sheet: Taul1
Supplementary Table 2. The results from the logistic regression models estimating the association between the body surface area (BSA) and the combined information on gestational diabetes mellitus (GDM) and oral glucose tolerance test (OGTT) according to maternal body-mass index (BMI)
		BMI <20		BMI 20-24.9		BMI 25-29.9		BMI 30-34.9		BMI 35+
		b	SE	b	SE	b	SE	b	SE	b	SE
Intercept		-0.84*	0.35	-4.17*	0.16	-3.37*	0.19	-2.87*	0.28	-3.62*	0.34
BSA		-2.51*	0.21	-0.19*	0.08	0.17*	0.09	0.13	0.12	0.81*	0.12
Maternal age		0.08*	<0.01	0.08*	<0.01	0.05*	<0.01	0.06*	<0.01	0.06*	<0.01
Marital status
	Single	ref		ref		ref		ref		ref
	Cohabiting	-0.43*	0.15	-0.19*	0.08	0.10	0.09	0.14	0.14	0.11	0.19
	Married	-0.48*	0.15	-0.18*	0.08	0.10	0.09	0.12	0.13	0.03	0.19
Smoking
	No smoking	ref		ref		ref		ref		ref
	Early pregnancy	0.26*	0.08	0.34*	0.03	0.26*	0.03	0.29*	0.05	0.14	0.06
	Throughout pregnancy	-0.01	0.07	0.16*	0.03	0.25*	0.03	0.20*	0.04	0.23*	0.06
*p < 0.05. b, beta; SE, Standard Error
